# Supplementary material for: Time-Series Clustering of Single-Cell Trajectories in Collective Cell Migration
Source: Cancers (Basel). 2022 Sep 22;14(19):4587. doi: 10.3390/cancers14194587 (PMC9559181; doi:10.3390/cancers14194587)
Supplement: Supplementary file 1 [file cancers-14-04587-s001.zip]

Archive with 2 entries (2 files):
- Movie S1.avi
- Support_Xin_Rev.pdf
